# Supplementary material for: Fish Consumption: Influence of Knowledge, Product Information, and Satisfaction with Product Attributes
Source: Nutrients. 2022 Jun 28;14(13):2691. doi: 10.3390/nu14132691 (PMC9269055; doi:10.3390/nu14132691)
Supplement: Supplementary file 1 [file nutrients-14-02691-s001.zip]

Archive with 1 entries (1 files):
- nutrients-1734019-supplementary.pdf
